# Supplementary material for: Using the WHO individual near miss case review (NMCR) cycle to improve quality of emergency obstetric care and maternal outcome in Keren hospital, Eritrea: an interrupted time series analysis
Source: BMC Pregnancy Childbirth. 2024 Apr 11;24:266. doi: 10.1186/s12884-024-06482-3 (PMC11010365; doi:10.1186/s12884-024-06482-3)
Supplement: Supplementary file 1 — Additional file 1:. Aggregate data supporting the findings of this study. [file 12884_2024_6482_MOESM1_ESM.xlsx]

## Sheet: Sheet1
PLTC_count	SMO_count	SMO	delayed_care_count	delayed_care	substandardcare_count	substandardcare	time	segment
77	11	14.2857	47	61.039	23	29.8701	1	0
86	9	10.4651	52	60.4651	26	30.2326	2	0
80	12	15	48	60	23	28.75	3	0
62	9	14.5161	37	59.6774	18	29.0323	4	0
73	10	13.6986	45	61.6438	23	31.5068	5	0
79	12	15.1899	47	59.4937	23	29.1139	6	0			variable definitions
64	10	15.625	37	57.8125	20	31.25	7	0
82	14	17.0732	50	60.9756	24	29.2683	8	0			PLTC_count = number of women who experienced PLTC in each month
71	8	11.2676	45	63.3803	22	30.9859	9	0			SMO_count = number of women who experienced SMO in each month
103	15	14.5631	60	58.2524	31	30.0971	10	0			SMO = the % of women with PLTC who experienced SMO in each month
66	9	13.6364	40	60.6061	20	30.303	11	0			thirddelay_count = number of women who experienced third delay in each month
78	12	15.3846	48	61.5385	22	28.2051	12	0			thhirddelay = the % of women with PLTC who experienced third delay in each month
94	11	11.7021	57	60.6383	27	28.7234	13	0			substandardcare_count= number of women who experienced substandard care in each month
76	8	10.5263	45	59.2105	25	32.8947	14	0			substandardcare = the % of women with PLTC who experienced substandard care in each month
83	10	12.0482	48	57.8313	27	32.5301	15	0			time = time elapsed (in months) since the beginning of the study
57	6	10.5263	35	61.4035	17	29.8246	16	0			segment = intervention status (coded "0" before the intervention and "1" after the intervention)
82	13	15.8537	47	57.3171	23	28.0488	17	0
69	7	10.1449	38	55.0725	19	27.5362	18	0
75	13	17.3333	46	61.3333	22	29.3333	19	0
88	9	10.2273	52	59.0909	28	31.8182	20	0
74	11	14.8649	46	62.1622	20	27.027	21	0
101	14	13.8614	63	62.3762	29	28.7129	22	0
61	9	14.7541	35	57.377	19	31.1475	23	0
56	7	12.5	35	62.5	16	28.5714	24	0
79	12	15.1899	48	60.7595	23	29.1139	25	0
90	14	15.5556	53	58.8889	28	31.1111	26	0
64	10	15.625	36	56.25	18	28.125	27	0
83	8	9.63855	46	55.4217	26	31.3253	28	0
78	15	19.2308	45	57.6923	24	30.7692	29	0
93	11	11.828	56	60.2151	28	30.1075	30	0
78	9	11.5385	47	60.2564	23	29.4872	31	0
81	10	12.3457	47	58.0247	24	29.6296	32	0
94	7	7.44681	55	58.5106	31	32.9787	33	0
76	5	6.57895	40	52.6316	20	26.3158	34	1
96	9	9.375	48	50	25	26.0417	35	1
85	7	8.23529	43	50.5882	23	27.0588	36	1
74	7	9.45946	40	54.0541	20	27.027	37	1
81	5	6.17284	39	48.1481	21	25.9259	38	1
77	4	5.19481	43	55.8442	19	24.6753	39	1
82	5	6.09756	44	53.6585	21	25.6098	40	1
74	3	4.05405	35	47.2973	20	27.027	41	1
96	4	4.16667	46	47.9167	23	23.9583	42	1
87	5	5.74713	44	50.5747	20	22.9885	43	1
68	2	2.94118	37	54.4118	16	23.5294	44	1
73	3	4.10959	36	49.3151	18	24.6575	45	1
99	4	4.0404	45	45.4545	23	23.2323	46	1
75	3	4	40	53.3333	17	22.6667	47	1
66	2	3.0303	35	53.0303	16	24.2424	48	1
71	1	1.40845	37	52.1127	19	26.7606	49	1
83	3	3.61446	43	51.8072	19	22.8916	50	1
78	4	5.12821	40	51.2821	17	21.7949	51	1
80	0	0	43	53.75	20	25	52	1
86	2	2.32558	40	46.5116	18	20.9302	53	1
82	1	1.21951	43	52.439	19	23.1707	54	1
99	2	2.0202	48	48.4848	22	22.2222	55	1

## Sheet: Sheet2
PLTC_count	SMO_count	SMO	thirddelay_count	thirddelay	substandardcare_count	substandardcare	time	segment
77	11	14.2857	47	61.039	23	29.8701	1	0
86	9	10.4651	52	60.4651	26	30.2326	2	0
80	12	15	48	60	23	28.75	3	0
62	9	14.5161	37	59.6774	18	29.0323	4	0
73	10	13.6986	45	61.6438	23	31.5068	5	0
79	12	15.1899	47	59.4937	23	29.1139	6	0
64	10	15.625	37	57.8125	20	31.25	7	0
82	14	17.0732	50	60.9756	24	29.2683	8	0
71	8	11.2676	45	63.3803	22	30.9859	9	0
103	15	14.5631	60	58.2524	31	30.0971	10	0
66	9	13.6364	40	60.6061	20	30.303	11	0
78	12	15.3846	48	61.5385	22	28.2051	12	0
94	11	11.7021	57	60.6383	27	28.7234	13	0
76	8	10.5263	45	59.2105	25	32.8947	14	0
83	10	12.0482	48	57.8313	27	32.5301	15	0
57	6	10.5263	35	61.4035	17	29.8246	16	0
82	13	15.8537	47	57.3171	23	28.0488	17	0
69	7	10.1449	38	55.0725	19	27.5362	18	0
75	13	17.3333	46	61.3333	22	29.3333	19	0
88	9	10.2273	52	59.0909	28	31.8182	20	0
74	11	14.8649	46	62.1622	20	27.027	21	0
101	14	13.8614	63	62.3762	29	28.7129	22	0
61	9	14.7541	35	57.377	19	31.1475	23	0
56	7	12.5	35	62.5	16	28.5714	24	0
79	12	15.1899	48	60.7595	23	29.1139	25	0
90	14	15.5556	53	58.8889	28	31.1111	26	0
64	10	15.625	36	56.25	18	28.125	27	0
83	8	9.63855	46	55.4217	26	31.3253	28	0
78	15	19.2308	45	57.6923	24	30.7692	29	0
93	11	11.828	56	60.2151	28	30.1075	30	0
78	9	11.5385	47	60.2564	23	29.4872	31	0
81	10	12.3457	47	58.0247	24	29.6296	32	0
94	7	7.44681	55	58.5106	31	32.9787	33	0
76	5	6.57895	40	52.6316	20	26.3158	34	1
96	9	9.375	48	50	25	26.0417	35	1
85	7	8.23529	43	50.5882	23	27.0588	36	1
74	7	9.45946	40	54.0541	20	27.027	37	1
81	5	6.17284	39	48.1481	21	25.9259	38	1
77	4	5.19481	43	55.8442	19	24.6753	39	1
82	5	6.09756	44	53.6585	21	25.6098	40	1
74	3	4.05405	35	47.2973	20	27.027	41	1
96	4	4.16667	46	47.9167	23	23.9583	42	1
87	5	5.74713	44	50.5747	20	22.9885	43	1
68	2	2.94118	37	54.4118	16	23.5294	44	1
73	3	4.10959	36	49.3151	18	24.6575	45	1
99	4	4.0404	45	45.4545	23	23.2323	46	1
75	3	4	40	53.3333	17	22.6667	47	1
66	2	3.0303	35	53.0303	16	24.2424	48	1
71	1	1.40845	37	52.1127	19	26.7606	49	1
83	3	3.61446	43	51.8072	19	22.8916	50	1
78	4	5.12821	40	51.2821	17	21.7949	51	1
80	0	0	43	53.75	20	25	52	1
86	2	2.32558	40	46.5116	18	20.9302	53	1
82	1	1.21951	43	52.439	19	23.1707	54	1
99	2	2.0202	48	48.4848	22	22.2222	55	1
4365	426	9.75945	2445	56.0137	1208	27.6747
